# Supplementary material for: Quality assessment parameters for EST-derived SNPs from catfish
Source: BMC Genomics. 2008 Sep 30;9:450. doi: 10.1186/1471-2164-9-450 (PMC2570692; doi:10.1186/1471-2164-9-450)
Supplement: Additional file 1 — Polymorphic SNP markers information. The file contains the polymorphic SNP markers information including IDs of SNPs, contigs sequences w/SNP sequence and position, and BLASTX hits. [file 1471-2164-9-450-S1.xls]

## Sheet: SNP_paper_additonal_file
Name	Index	Minor Freq	Subject name	E-Value	Score	Alignment	Identities	Top Genomic Sequence
Ctg_0699	224	0.130208	gi|28144177|gb|AAO26555.1| cytochrome b [Ictalurus punctatus]	1e-172	607	1122	0.84	GTAGTTTACATCTCGGCAGATGTGGGCGACGGATGAAAAGGCAGTTGAGATGTCTGAGGT[A/G]TAGTGCATAGCTAGGAAGAGCCCTGTTAGGATTTGTGCTATAAGACATAATAATAGTAGA
Ctg_4073	168	0.34375	gi|47085833|ref|NP_998259.1| glyceraldehyde 3-phosphate dehydrogenase [Danio rerio]	1e-172	607	945	0.94	AATTAACCAGACAAAGCAGCATCACAGAGAACAGGAGATCCTAACTCGCAGCAGCGACCC[A/G]TTAACCCGTAATAATGTCGAACTTTTGCGTCGGAATCAACGGATTTGGCCGCATCGGCCG
Ctg_2835	322	0.426702	gi|47086803|ref|NP_997778.1| chaperonin containing TCP1, subunit 5 (epsilon) [Danio rerio]	1e-171	605	1017	0.89	CATGACCACACTCGGCTCTAAAGTGATTAACCGATGCCACAGACAGATGGCAGAGATTGC[A/C]GTGAATGCCATTCTTACCGTGGTAGATATGGAGAGGAAGGATGTGGATTTTGAGCTCATC
Ctg_2778	273	0.39267	gi|47085711|ref|NP_998142.1| DEAD (Asp-Glu-Ala-Asp) box polypeptide 39 [Danio rerio]	1e-165	584	957	0.92	GGAAGTGAAGGGTTCGTACGTGTCCATCCACAGCTCAGGCTTCAGGGACTTTCTGCTCAA[A/G]CCCGAGCTCCTGAGGGCGATCGTGGACTGCGGCTTTGAGCATCCGTCTGAAGTGCAGCAC
Ctg_3980	117	0.349206	gi|47940377|gb|AAH71414.1| Zgc:55461 [Danio rerio]	1e-165	489	783	0.92	ACGGATCTTACTGATGAGCAGTGTGCCCATGCCTGATCCGGTGCCCCCACCCAAGGAGTG[A/G]GTGAGCTGGAAGCCCTGTAGGCAGTCACAGCTCTCAGCCTCCTTACGCACAACATCCAGC
Ctg_3078	228	0.0833333	gi|47085769|ref|NP_998219.1| fibrinogen gamma polypeptide [Danio rerio]	1e-162	574	1194	0.68	GTCGGGCGTCGTGAAGGACCTGAATCACATTGACGAACTCCTGCAGGAGATTTCCAACCT[A/G]ACCAGAGGAGCTCAGGATAAAGTGGTTTATCTGAAGGACTCACAGACGCAGGCGCAGAAA
Ctg_3707	38	0.0921053	gi|15028982|emb|CAC45059.1| type I keratin S8 [Oncorhynchus mykiss]	1e-159	566	1260	0.71	GATGGCCTCGTACTGAGCGCGGATCTCATCCAAAACCTTGTTCAGGTCCTGCTGAGGAGC[A/G]GCGTCTACCTCCACGTTAACGTTTCCAGACAGCTGAGATCTCATAGATGCCAGATCCTCC
Ctg_3657	191	0.247368	gi|5921649|gb|AAD56283.1|AF156787_1 pepsinogen A form IIa [Pseudopleuronectes americanus]	1e-159	566	1131	0.71	GAAGCCAGTCATGCTGCCGGTGCCGTACTGGATTGACAGAGGCTGGTTGGTGGCCTGGAA[C/G]GTGCTGGATTGCTGAGGATTGAACCTCACATGGTTGGTGCAAGCAGCACTGCTGCAGTAG
Ctg_1050	262	0.0811518	gi|149641859|ref|XP_001511303.1| PREDICTED: similar to guanine nucleotide binding protein (G protein), beta polypeptide 2-like 1 [Ornithorhynchus anatinus]	1e-158	560	819	0.96	CCCTGATGGGTCCCTCTGCGCTTCTGGTGGAAAGGACGGGCAGGCCATGCTGTGGGATCT[A/G]AATGAAGGGAAGCACCTGTACACTCTGGATGGTGGCGACACCATCAACGCCCTCTGCTTC
Ctg_5549	18	0.137097	gi|113423966|ref|XP_001132949.1| PREDICTED: similar to Ubiquitin-63E CG11624-PA, isoform A [Homo sapiens]	1e-153	545	954	0.91	GGGCTCAACCTCAAGGGTGATGGTCTTGCCAGTCAGGGTTTTCACAAAGATCTGCATACC[A/G]CCCCTCAGACGCAGCACCAGGTGGAGGGTGGACTCCTTCTGGATATTGTAGTCGGACAGG
Ctg_3034	330	0.197917	gi|5837774|dbj|BAA84097.1| transferrin [Oncorhynchus rhodurus]	1e-152	541	1428	0.56	CGGCGTGAGCGGGAACTTGGGCCAGGTTGCAGTTTAAATAGTCATCAACAGGCTTCCTGG[A/T]GCCGTCTTCACACAGCAGCTCGAACTTGTCCTTCTCACCGAGTGCCGTGAGGTGCTTCAC
Ctg_0458	317	0.431937	gi|116235416|ref|NP_001070715.1| hypothetical protein LOC553452 [Danio rerio]	1e-152	543	948	0.81	ACAGACACATCGACGGAGCGTTCGTCTACGAGAACGAGAAGGAGGTCGGCGAGGGGATCC[A/G]GGCAATGATTAAAGAGGGCGTGGTGAAAAGGGAGGAGCTGTTTGTCGTCAGCAAGCTTTG
Ctg_2393	72	0.421466	gi|46561992|gb|AAT01213.1| SPARC [Danio rerio]	1e-152	543	873	0.84	CAGGTGCAGCTTGTGGCCCTTCTTGGTGCCCTCCAGAGCACATTTGGTGGCAAAGAAGTG[A/G]CAGGAGGAGTCATAGGTCTTGTTGTCGGTGCCACAGACATGCTCAAACTCTCCTACTGGG
Ctg_3226	135	0.0894737	gi|33504509|ref|NP_878283.1| serine (or cysteine) proteinase inhibitor, clade C (antithrombin), member 1 [Danio rerio]	1e-150	385	864	0.64	GGCCGAGACCAGTTCCACAGAGCTGTGTGTTTTACGATAGAGGCGGCAGTTCAGCTTGGC[A/G]AAGAAAAAGTGAACCTGATCCGACGTCTTCTCCTTTATCGTGTCAAACTCGAACACTTCC
Ctg_0286	217	0.0890052	gi|34147796|gb|AAQ62476.1| elongation factor-1 alpha [Hypophthalmus edentatus]	1e-145	518	765	0.98	GGTAGAGAAGCTCTCCACACACATGGGCTTGCCAGGAACCATTTCAACAATGGCTGCATC[A/T]CCAGACTTCAGGTTCTTGGGGTTGTCCTCAAGCTTCTTACCAGAACGACGGTCAATCTTC
Ctg_1191	178	0.186842	gi|38707985|ref|NP_944591.1| electron-transfer-flavoprotein, alpha polypeptide [Danio rerio]	1e-144	506	921	0.84	CTGGATCAGGCCTGACAGCGTCCTGAGGTTTGACTTGGTAATAGCTTTGAGCATGTTGAC[A/G]ACAGCCGCAGCAGCAGAAGTCACTCTCCCTTACCGGACGCGTGGGCGGACGCGTGGGTCG
Ctg_1526	259	0.193717	gi|110351012|gb|ABG73398.1| S-adenosylhomocysteine hydrolase-like protein [Pimephales promelas]	1e-141	503	792	0.91	ACTGAGGGTCCTTTCAAACCAGACCACTATCGCTACTGAGGACATTCTGCCAGTTGGTCT[A/G]TGTTCCTGGTCAATCAAAGTATTGCACAGTCCACAAGCACTCACCTTTTCTGTGCCTGCA
Ctg_0881	210	0.39267	gi|51701897|sp|Q90YW1|RL8_ICTPU 60S ribosomal protein L8	1e-139	499	771	0.95	TCCAGAGGGGAGTTTGACTCTGGATTTCTTGGTCTCAGGGTTGTGGGAGATCACAGTGGC[A/G]TAGTTTCCAGATGCACGAGCCAACTTTCCACGGTCACCAGGCTTCTCCTCCAGACAGCAG
Ctg_3179	286	0.0811518	gi|141796175|gb|AAI35051.1| Proteasome (prosome, macropain) subunit, beta type, 7 [Danio rerio]	1e-138	495	831	0.87	GGATCCAGAGCCCATGGTAACATAGGGTAGCTTGTCTGTTGAGCCATGAGGGTAGATGCT[A/G]TACAAGTGGGGACCATTGCAGTCAACCCCACCCAACACCAGCGCTGCTCCAATATAGCCC
Ctg_5310	93	0.078534	gi|113678865|ref|NP_001038439.1| hypothetical protein LOC562040 [Danio rerio]	1e-137	493	927	0.77	TGGTGTCAGTCCTGAGTTTGAGATGGCCGTGTTTACCATCCTCTTCCTGACATCCACCGA[A/G]AAAACCAGCACTGCAGTGGTGAATATGGACCAGTACCAACTGGAGCTTGTTGTCAACAGA
Ctg_3124	329	0.170157	gi|152012735|gb|AAI50465.1| Ambpl protein [Danio rerio]	1e-134	480	1002	0.65	CCAGACCCAGGAAAACTTCGACCTGGACCGGTTCTTGGGGAAGTGGTATGACGTCGCCTC[A/G]GCCTCCAACTGCCCCTGGAGGATGAAACACAAAGGAGAATCTCCGATCGGATCTCTGGAG
Ctg_5011	50	0.476562	gi|40786398|ref|NP_955365.1| pyruvate kinase, muscle [Danio rerio]	1e-134	483	912	0.82	GGGAAGGACATCACCAGGCAACTCTGCTCTCACCATGTCACACACCAAGATTCCAGACTT[A/G]GGCTCTGCCTTCATCCAGACTCAGCAGCTGAACGCCGCCATGGCCGACACCTTCCTGGAG
Ctg_3132	7	0.0789474	gi|47216117|emb|CAG11185.1| unnamed protein product [Tetraodon nigroviridis]	1e-132	475	981	0.74	CTCCGATCCTTCCGAGTCCAAGGATGCCGACTGTACTGTTGGCTAACTCGTAACCACACA[A/G]CCACAGAGTTCTCCATGTTCCCCAGCCACCAGTTTTGGCTTCATGCGTAGCCTCGATAAG
Ctg_0030	59	0.306283	gi|1171917|sp|P41590|OPSD_ASTFA Rhodopsin	1e-131	469	705	0.91	TGAATGGAACAGAGGGGCCGTTCTTCTACGTGCCCATGTCCAATGCCACTGGTATTGTGA[A/G]GAGTCCATACGATTATCCTCAGTACTACCTAGTGGCACCATGGGCCTACGCCATGTTGGG
Ctg_3638	282	0.091623	gi|47218630|emb|CAG04959.1| unnamed protein product [Tetraodon nigroviridis]	1e-128	461	942	0.68	CAAATCGGTGTCCGTCACACCGGTCTTAAAGAAACCTGGCTCAATACACAGGACTTTTAC[A/T]CCGAATGGGTGCATAGATATCCTGAGGCTGTCATTAAATGATTCCACACCATGTTTGGAC
Ctg_0865	308	0.0885417	gi|125828910|ref|XP_001334598.1| PREDICTED: hypothetical protein [Danio rerio]	1e-127	458	702	0.9	CAAGGGATATGTGTCATAAAGGATTCCATCAAAGTGGCCATCAGGGAGGGTGGGAACCAC[A/G]TCTTCCCACAGGCCTTTAAGAGGAACAATCTTGTGTGGTTGAGACTTGGCCCATTCTTGC
Ctg_4192	21	0.431937	gi|18859307|ref|NP_571384.1| ras-related nuclear protein [Danio rerio]	1e-122	441	645	0.99	CGGAGGCTTGCGAGACGGATACTATATCCAAGCTCAGTGTGCGATCATCATGTTCGACGT[A/G]ACCTCTCGAGTGACTTATAAGAATGTTCCCAACTGGCATCGTGACCTGGTGCGTGTGTGC
Ctg_1045	153	0.108466	gi|50345092|ref|NP_001002217.1| hypothetical protein LOC431764 [Danio rerio]	1e-121	437	966	0.64	AGAAGTCACAGAAGGATCAACACCAAAATCTGTAGCCATCTTGTTAGCCATCCACAAAGC[A/G]GAGGCGGTTGAGATCCACTCTCTAGAGTGTATTCCAGCATCAATCCAGATTGCAGGCCTG
Ctg_3108	241	0.421053	gi|34785362|gb|AAH57247.1| LOC407646 protein [Danio rerio]	1e-119	342	903	0.59	AGCGGAGTGAGAGTGAGCTCTCATGTCAGCCACAAGCTCACCCATGCCGCCCTGCACAGC[A/G]CATTCAAACACGGCGACTCCGAAAGTGTGGACACCCTTGCGATAGCAGGCATAGCTCTGC
Ctg_0259	318	0.0260417	gi|47085927|ref|NP_998321.1| actin related protein 2/3 complex, subunit 1B [Danio rerio]	1e-119	431	699	0.88	GTTTTTTAACAACTTCAATCCAGCACTCATCACGATCCAGTTTTTCTTCAGGACACCATG[A/G]AGTCCACTTTTAGATCGTTCATGGCAGATTAAGCGGTCTTTAGATCCCAAATGGCCATTC
Ctg_2405	148	0.247396	gi|51571951|ref|NP_998466.2| aldehyde dehydrogenase 2b [Danio rerio]	1e-116	409	729	0.79	CGACTCGTGTGAGGCCGGTGCGGAGCATGACGGATTCACGCAACAAGTGTTTCTTTAGTA[A/T]ACTTTGCAAACCAACTAAGAGAAACGTTTCGGGCGAGTTGTTTTCTTCCCCAACGGCCCA
Ctg_5097	97	0.0811518	gi|156230003|gb|AAI52160.1| Zgc:101710 protein [Danio rerio]	1e-115	417	918	0.69	GCAGGATGCCTGGTTTCAGGTGAAGGAGGTCGACATTGGCCTGGCAGCAGATGTGGGAAC[A/G]CTGCAGCGTCTCCCTAAAGTCATTGGCAGTCGTAGCTTGGTGAATGAGTTAGCGCTTACT
Ctg_4051	214	0.235602	gi|148666661|gb|EDK99077.1| MOB1, Mps One Binder kinase activator-like 1B (yeast), isoform CRA_b [Mus musculus]	1e-112	407	612	0.95	TCGGTCTTCAAAGACATTCAAACCGAAGAAAAACATTCCGGAGGGTTCTCACCAGTATGA[A/G]CTGTTGAAACATGCTGAAGCAACATTGGGAAGTGGTAACCTTCGAGCTGCTGTGATGTTA
Ctg_1146	340	0.232984	gi|47230335|emb|CAF99528.1| unnamed protein product [Tetraodon nigroviridis]	1e-111	318	1122	0.48	TGCAGGCTGGAAAAACACTGCTGGTCCCGACGCCTCGCCTACGGACAGGACTGTTTAACA[A/G]AATCGTTCCTCCACCGAACGCCACCAAGGAGGATCTGCGAGTGTGCTCTACGTCTAAGGG
Ctg_0302	309	0.0842105	gi|126540977|emb|CAM46971.1| asparagine synthetase [Danio rerio]	1e-111	405	672	0.84	CACAGCCAATAGGAAGGTCGTCCTGGGGAGAGACACGTACGGCGTCAGGCCTTTATTCAG[A/G]ATGCTGACTGAAGATGGCTTCCTCGCCGTGTGTTCCGAAGCCAAAGGCCTGACCCAAATC
Ctg_1691	161	0.384817	gi|41152346|ref|NP_956989.1| hypothetical protein LOC393668 [Danio rerio]	1e-110	400	798	0.79	CGCTCCACTAGGAACAGCAGCTCGAAACAGACCTTTGTCTGTGTAAAGGTCCACTTCTAC[A/T]GTCGGGTTCCCTCTGGAATCAAAAATCTCCCGAGCATGAATCTTCACGATGGACATGTTG
Ctg_1492	34	0.404891	gi|5106890|gb|AAD39870.1| MHC class II antigen [Ictalurus punctatus]	1e-109	399	696	0.82	AAAAACAACGTGGATGTGACGGGTGAATCCTCACTCAGCCAGTATTACCCGAATGAGGAC[A/G]AAACCTACAACCAGTTCTCCCACCTGCCCTTCACTCCACAGGAAGGAGACGTGTACACCT
Ctg_1591	304	0.17801	gi|125825809|ref|XP_001335353.1| PREDICTED: hypothetical protein [Danio rerio]	1e-108	395	672	0.85	TAGCACTACAGCTACACGCTTAGCCATGTTGTAAAGCGATGACAGAATTCACACACTTCA[A/G]TAAAAGCGATGTCTACAACAGTTGCAAAAGCGGACGCGTGGGCGGACGCGTGGGCGGACG
Ctg_3158	294	0.0989583	gi|55742601|ref|NP_001007055.1| hypothetical protein LOC474322 [Danio rerio]	1e-108	396	669	0.78	GCACATACTGGTTAAAAACTGCAGGCTGGCTCAGTTTGATCAGCATGAAGTCATTGTCGT[A/G]TGTATTGTCATTATAGTTTGGATGTGGTATGACTTTCTCAGCCCAAATTCTCTGCTCCGT
Ctg_5136	60	0.172775	gi|50540284|ref|NP_001002609.1| proteasome (prosome, macropain) subunit, beta type, 2 [Danio rerio]	1e-104	381	597	0.94	GAACGAGGGCAAGTTCAGGATAAAGCGCTTGTTGAGCTCTTCTATACACTTCTTCAGAAG[A/G]TCTAGTGCCTCTTCACGTGTCAGATCTGGCCTGTAGTATCTGTCCATGATGGACAGCGTG
Ctg_5104	123	0.0921053	gi|75991522|gb|ABA33614.1| fetuin-B [Carassius auratus gibelio]	1e-102	377	834	0.61	CAGCAGTGTATAGAGGTATAGACGCTCCACCATGAAGCAGTGCATGCTGTTGTTGCTGGC[A/G]TTTGTGTGTGTCCATGGTGCCCCTACAGGGGTCCTGCCACCAAGCTGTTGCAAGGATGCA
Ctg_3079	270	0.0833333	gi|47229560|emb|CAG06756.1| unnamed protein product [Tetraodon nigroviridis]	1e-102	345	753	0.64	GTTATGGAATCCAGACACTTTCCCACTCTTAATCTCTCCTAAGAAGATGTGCTCAAAGCC[A/G]CTGGAGTCCAGACTGCCACTGCTGCGAGAGTAAAGACCGAACCACATCATCCTGAGATCA
Ctg_1260	325	0.323684	gi|124740|sp|P18520|ION3_CARAU Intermediate filament protein ON3	1e-101	370	762	0.76	GAACATGGCGTCAATGTTGGAACGGGTGGTAGTCTGCTCCTGGAGTATGCTCCATTTGGT[C/G]TCCAGCATCTTGTTCTGCTGCTCCAAGAAGCGTACCTTATCTATGAAGGAAGCAAAGCGA
Ctg_4065	92	0.2	gi|45767805|gb|AAH67631.1| Zgc:101755 protein [Danio rerio]	1e-101	373	648	0.83	ATCGATTGGAACAAGATTCTCAGCTACAAGATCGGCAAAGAGATGCAGAATGCCTAGACC[A/G]TGCCTGGTTCCAGCTCACTTCCTCTCTCAACGCAGAACCGGTCAAAAAGAAAACCACATG
Ctg_2910	235	0.0755208	gi|32401412|ref|NP_861429.1| annexin A4 [Danio rerio]	1e-100	368	678	0.8	GGCAAACATATTACACACTCCTAATAAATGTGGTCATATTATAGTAAATGGAGTGGACTC[A/G]TAGTTTAGATTTCTGCTCCACAAAGCTCCAGAAGGATCTTTCGGTAATCCCCTGATGTGT
Ctg_2266	190	0.34555	gi|17380514|sp|P51904|PRL_ICTPU Prolactin precursor (PRL)	5e-98	362	636	0.86	TCTTGGTGTTGATGGAGTTGCGCTCAGGGTGGGGCAGACTGGTGGCCTCAGACGACAGCA[A/G]AGCGAGAGGATCTGACCAGGCCATGAGCAGAGAGCGAACCAGAGACAGGAGCTCGCTCTC
Ctg_5476	1	0.336842	gi|37779070|gb|AAP20195.1| ras-related C3 botulinum toxin substrate 2 [Pagrus major]	3e-97	358	576	0.91	GGTGGGCACCAAGCTGGATCTCAGGGACGAGAAGGAGACGATCGAGAAGCTGAAGGAGAA[A/G]AAACTGGCTCCAATCACCTACCCACAAGGCCTGGCTCTGGCCAAAGAGATCGATGCGGTG
Ctg_2347	366	0.494764	gi|61651800|ref|NP_001013340.1| hypothetical protein LOC503744 [Danio rerio]	5e-97	358	615	0.84	TCCCTTCTCACCCTTCATCGCCTCTCTGAACTTCTGCAGATAAAGCTTAAGTGGCTCCAC[A/G]TACATATCAAAACCCAGCGTAGACATGGCAAACAGGATGTCCTCGCCATTGATGGTTTTG
Ctg_2754	216	0.0989583	gi|119394687|gb|ABL74501.1| heme oxygenase 1 [Dicentrarchus labrax]	8e-97	357	693	0.74	CCCGAATCTGTTCAAGCAGCTGTACAGAAGCAGGATGAACAGCATCGAGCTGACGGAGAC[A/G]CAGAGAGAGGGAGTGCTGGAGGAAGCCGTCAGAGCCTTCGAGCTCAACATCCAGGTGTTT
Ctg_2379	90	0.0921053	gi|15293895|gb|AAK95140.1| ribosomal protein L13a [Ictalurus punctatus]	8e-97	357	603	0.9	CCTTTTACGCAGGAAAGCCAAATACTTCAATTTGTTACGGTAGAAGTTTCCGGAGATGTT[A/G]ATGCCTTCACATCTCACGACAACGACTTTGTGGCCGAGCAGCACTTGCTTGGCCACGATA
Ctg_1741	47	0.303665	gi|37362188|gb|AAQ91222.1| B-cell translocation gene 4 [Danio rerio]	1e-96	328	708	0.69	GCGTTCACCGGGAGAGGTTTGCGGTGGCTTTTACTTCGGTCCTTTTTGAGACCTACAAAA[A/G]CCACTGGTATCCAGAGAAGCCATGCAAAGGACAGGCCTTCCGGTGTCTGAGGATGAACAA
Ctg_2895	358	0.256545	gi|40548312|ref|NP_954969.1| ADP-ribosylation factor 5 [Danio rerio]	1e-96	355	540	0.98	CTCCCCGAGCGTCGCTGAAAGTTTTGGTTAGCTGTTAGCTCGCGGATAAGCTAAGCTAAA[A/G]TACGCTAAGCTAAGTGTGTGTAGTGGGGGGTTTATTAGACTCTCAGCATGGGGCTGACTA
Ctg_2872	249	0.401042	gi|47550709|ref|NP_999863.1| transmembrane emp24 domain-containing protein 10 [Danio rerio]	1e-95	353	606	0.86	CGAGTCTGTGATCTTCAGGTTCACTTTGCTGTTAGCCTGCTCGCTGATCTCGTACTCCCC[A/G]GTCACCAGGATGTCTTTATGGATCTCCTCCTTCAGACATTTCCGCGTCCTGATCGGCAGA
Ctg_3631	303	0.132812	gi|21263915|sp|Q9DD33|PSB9_SALSA Proteasome subunit beta type 9 precursor (Low molecular mass protein 2)	6e-93	344	648	0.82	TTGAGAGAGTTTGTTCATAACTCGATTCACCACTGACTCCCCAGCAGACACACGTGAGTC[A/G]GAGCCGAGAACAACTCCGCCTGCAAACGCAATCGCTATGATTGTAGTCCCGGTTTTGACT
Ctg_5287	66	0.162304	gi|47217449|emb|CAG10218.1| unnamed protein product [Tetraodon nigroviridis]	5e-89	331	522	0.95	AAAGGAAGGATTGATGATGTATGGAGGTTTCTGTGTTTAGTCATCCTTGTCTTTGGCTCC[A/G]TGTTTGAGGATACGTGTGAACTCCACATAGTTAAAGTTGTTCTTCTTGTCAATTGGGGCC
Ctg_2928	344	0.5	gi|9957067|gb|AAG09198.1|AF175204_1 IAP-associated factor Viaf1 [Danio rerio]	1e-88	329	681	0.72	CATTCCTCCGAACACCAGCGGTCCGATGAACTGCGCCTTCATCTCCCCCTCGTGGTAAAC[A/G]AAGATGGTGGGCAGGTTTCTGTCCGGATAATTAGCGATGCACGTCGTGGAGATCGACTTC
Ctg_3435	103	0.0989583	gi|53933226|ref|NP_001005585.1| hypothetical protein LOC449543 [Danio rerio]	7e-87	324	540	0.82	GTCAGATGCCAGGGGGCCCGATGGGTGGCCCTCCCCCAGGATCTTACCAAACCCAATATG[C/G]CGCCTACCCTGGCACCTTCAGTGCACCCCCTGCCCAAGACCCCATGTGGGGTTACTTCAC
Ctg_3139	187	0.226316	gi|125804845|ref|XP_001345947.1| PREDICTED: hypothetical protein [Danio rerio]	4e-86	322	732	0.63	ACATCCCATGTCGCAGTACACCTGTACAGGTGTGTCCGCTGTAGGGTAGATTGTGTACAC[A/G]CCACTGAGTGTTTGTCCGTTAGCGTATACATCAGAGCAGTCTGTCGGAAAAAGCTCCTGA
Ctg_0508	374	0.202632	gi|47087307|ref|NP_998651.1| ubiquitin-conjugating enzyme E2N [Danio rerio]	2e-84	315	462	1	GAATGCTCGCTACTTCCATGTGGTCATCGCTGGACCTCAGGACTCCCCCTTTGAGGGAGG[A/G]ACTTTTAAACTTGAACTCTTTCTTCCCGAAGAATACCCCATGGCAGCTCCGAAAGTACGC
Ctg_2583	119	0.324607	gi|18858283|ref|NP_571173.1| apolipoprotein Eb [Danio rerio]	3e-84	315	789	0.6	GCTGAGCTGAACGTGTACAGGGCAGACATCGAGACCAAACTGGGACCCCATGCTAAGGAC[A/G]CCTCAGACCAGCTGAAGCAGGATCTGGATCTGCTGACCAACAAGCTGCAGACTGACATGC
Ctg_1129	8	0.497382	gi|10180968|gb|AAG14350.1|AF283993_1 putative oncoprotein nm23 [Ictalurus punctatus]	3e-83	311	459	1	CTTCAGGTCAATGTAGTGCTGCTTCAACAGATCCTCAGACGCCTGAAGGAACTTGAGAGC[A/G]ACGAGGCGGAAGCCTTTCTGCTCGAAGCGTTTGATGATGTCACCAATGAGTCCTCGCTGA
Ctg_4494	61	0.283854	gi|85719979|gb|ABC75558.1| signal sequence receptor delta [Ictalurus punctatus]	7e-82	307	465	0.98	AGATATTTATGCCTGAATTGAACTTTTGGTGCTGTAAGCAAAATAGTACAGAACAATGCC[A/G]ATGACAGCTGCTAAGATCTCGGAGGACACCCAAGGACCGTTCCATGCACCCCTGTGCTCT
Ctg_3196	162	0.349206	gi|54400464|ref|NP_001005981.1| kininogen 1 [Danio rerio]	5e-80	301	999	0.46	GGAGGACGTCTGCGTATTACAAAGCCCATTTGTAAACGTCCAGGTTCACAGTTCACGCTA[C/G]TGTCAGGGAGCTCATGTCTCCATGGGGCCACATCCACAGTCGAGTTGCAGTTGATGAATG
Ctg_3264	268	0.0759162	gi|50344994|ref|NP_001002169.1| spermidine/spermine N1-acetyltransferase [Danio rerio]	1e-78	296	501	0.85	TTTGTAGAACTCGATGGAGGATTTGTTCCACTCGGCCACGATGAACTGCAAACTGCTGCA[C/G]CGACACTTCACCGCCATTTCACTGAGCTGCTTCAGGATTTCAGAGCCAATGCCATAACCT
Ctg_3678	69	0.0807292	gi|33324363|gb|AAQ07962.1| matrix metalloproteinase 13 [Danio rerio]	3e-77	292	792	0.57	ACTGAGGGCCCAGACCTTCTGACCTTTAAAGATGTACACCAAGTCAGCTGATGGATCCTC[A/C]AAAGCAGCATCGATATCACCTGGAAGCTCGGGCCAGAAGCTCTTTATCAGAAATTGTTCT
Ctg_4213	64	0.418848	gi|41055144|ref|NP_956667.1| sorcin [Danio rerio]	6e-75	284	444	0.9	TAACGGCTGGAAGCAGCACTTCATGTCCATCGACAAAGACATGAGTGGGACAGTGGACCC[A/G]CAGGAAATGAACCAAGCTATTTCCTCGATGGGCTACAGGCTGAGTCCTCAAGCCATGAAC
Ctg_1207	188	0.0807292	gi|116488050|gb|ABJ98607.1| 40S ribosomal protein S14 [Scophthalmus maximus]	7e-74	280	420	1	CTTCATCCCGCCGGTCACACGGCAGATTGTTTCTTTGCCGGAGAGATCAGTGACATGAAC[A/G]AAGGTGTCGTTGAAGGAGGCGAAGATGTGGCAGACTCCAAAGACGTTCTCGCCTTCAGCG
Ctg_4140	98	0.213158	gi|83415600|gb|ABC17996.1| NK-lysin type 2 [Ictalurus punctatus]	6e-71	270	387	1	ACAATCATTAATAAGTACTTGGATACCTTGGTGGAGGAACTTTCTACCACAGATAATCCA[A/G]CAACAATCTGTGTTAATATTGGTATTTGCTAGTCATTGGGCATGTTGGAATTGTTCCAAG
Ctg_3792	157	0.0869565	gi|121673|sp|P23764|GPX3_RAT Glutathione peroxidase 3 precursor (GSHPx-3) (GPx-3) (Plasma glutathione peroxidase) (GSHPx-P)	7e-70	267	549	0.68	AGGACGTACTTCCCGGAATACTGACGGAAGGGAATGTGCAAACCTTCAGTCAACGTCTTC[C/G]CTCCATAGTTGTATATGGAGCCATCCACAGCCTGGTTACATAACTGAGTGTTGCATCCTG
Ctg_0083	219	0.0549738	gi|41152201|ref|NP_957037.1| S-phase kinase-associated protein 1A [Danio rerio]	1e-68	264	489	0.82	CCACTGAATTACCTTTTTGAGGATGGCCGCATTCACATTTGGAAGAGGGACGGGATCATC[A/G]TCCCCTTCATCATCCATGCCTAAATCTTCCAACATTGTCTTTATAGTTACAGACTGTTTG
Ctg_3768	223	0.078534	gi|125839593|ref|XP_001331115.1| PREDICTED: hypothetical protein [Danio rerio]	5e-68	251	555	0.68	TCGGTCCACTGCGTTAAGACCCAAACTGTGGGCTATGTCCACTACTACCTGCTTGGCATC[A/C]ACGTGGTTTCCACAAATCAATACCTGAAAAGATATTTATATTTTTCTTATTTATTTTATC
Ctg_3717	138	0.174603	gi|41053686|ref|NP_956877.1| chaperonin containing TCP1, subunit 4 (delta) [Danio rerio]	3e-67	213	342	0.96	ACGTGTTGAACACGCGATAAGGGGTGTGTGTGTGTGCACGCGCGTGTTTGAAGATGACTG[A/G]TGGACTGAAGCACTGCTGCTGAAGGATGTGGGGACCTCGCCAAACACCTCGCCATGACCA
Ctg_1769	155	0.269634	gi|115497504|ref|NP_001070097.1| hypothetical protein LOC767691 [Danio rerio]	3e-65	251	501	0.71	ACAGATCTGACTGTCTTTTTTCTTCAGCTTTTCGCACACCCTCTCCACTGGCATGTGGTA[A/G]CTCAACGGTTTAGAGACCTCGTTAATGATTTTTGTAGCAGCGTCGCTCGTCGCTCCGATA
Ctg_2875	350	0.0994764	gi|15293923|gb|AAK95154.1|AF401582_1 ribosomal protein L27a [Ictalurus punctatus]	1e-64	248	444	0.83	TAAAGGTAAACTCCCCAAACAGCCCGTCATCGTCAAGGCCAAATTCTTCAGCCGGCGGGC[A/G]GAGGAAAAGATCAAAGAAGCGGGCGGAGCCTGTGTGCTCACCGCATAACACACTCGCTGT
Ctg_2272	300	0.0942408	gi|41056183|ref|NP_956401.1| hypothetical protein LOC378866 [Danio rerio]	3e-62	242	606	0.64	CTGTGGAGCACAATCAACCCAAACCCCTTCAGTCTGTGTCTTCTGCATGACTCCTAACCA[A/G]AAGTGCAGCTCTTACAGGGTCAAATGTGCTTTCAAACCAAAATCGTGCAGATATAACCTG
Ctg_4133	32	0.193717	gi|47219282|emb|CAG11744.1| unnamed protein product [Tetraodon nigroviridis]	6e-61	237	714	0.53	ACAGGATGCTGAGCGACTGCTGCGACATCTGCGGGACGATTCTGCTGCAGGATAAACAAA[A/G]GAAGAATTACTGTGTGGCCTGTCAGGAGCTCGACTCGGACATCGATAAAGACAACCCCGC
Ctg_4596	109	0.423684	gi|152061223|dbj|BAF73665.1| cytochrome b245 alpha polypeptide [Cyprinus carpio]	2e-60	123	204	0.86	CATACCTGTGACCGACGAACAATGAATGGCCAGATCCCTCCGTTGTAAGGATTGTAATTC[A/G]GCTTCCACATTGCGAGAGGACTGAGTACCTGCTGTACAAGCGAGACAGGAACGCATACAC
Ctg_1599	244	0.337696	gi|15293897|gb|AAK95141.1|AF401569_1 ribosomal protein L14 [Ictalurus punctatus]	4e-59	231	378	0.9	AGCTTTCTCCCAGGCACGCCTCACAAACTTCTGTCGAGCGCTGTGGGGAACTTTGATGAC[A/G]TAATCAGTGAGCTGCATGCACTTGAATGGCATTGACTGCCTCTTCACACCAGTGCAGGGG
Ctg_0048	236	0.026178	gi|47086703|ref|NP_997832.1| dihydrolipoamide S-acetyltransferase (E2 component of pyruvate dehydrogenase complex) [Danio rerio]	1e-55	219	492	0.7	AAACACTGGGATGAGGTCAGGACTGTCAACAGTAATACAGATGACTGATCCGATGGGCAC[A/G]TCTCTTGTACCCTCCGGTACCAGGATCTTGGCGAGATAGCACTCCTCTAGCAACTCGAAT
Ctg_3770	56	0.0732984	gi|32699679|sp|Q98SV1|SELPA_BRARE Selenoprotein Pa precursor (zSelPa)	3e-55	218	558	0.55	ATGTTTACAAAGCCTGCATTCTCCAGCTTCTGCCGCAGTTCCTCCAGTCTGGTCGCCTGC[A/G]ACAGGCAGAACCATCAGCTGGCCTGGAGGAAGGACACCACGGTCACTCGGCCCAGGCTGT
Ctg_2033	373	0.065445	gi|41055068|ref|NP_957503.1| hypothetical protein LOC394184 [Danio rerio]	6e-54	214	342	0.91	TCGGGAATCTACTGGTACGTTTTCCCGCATCCATTTCCTGTTGTCTTCGTTGGCTGCAAT[A/G]TCACATTCCTCAAAATCGATCTTATTGGCTGCCAGGAACCCCATGACATCCTGCTGCTGT
Ctg_1072	367	0.0666667	gi|7706326|ref|NP_057131.1| splicing factor 3B, 14 kDa subunit [Homo sapiens]	8e-54	214	348	0.88	TCCTTGTTTAAAAGTGTTCACTTGGGGAGCAGAGGGATAATCATCGCGTTACTTCGGGGG[A/G]TCCGTATTTATGCCATATTTCTCCTTGAGAAGTTTCAGCTGCTCTTCTTTTTTCTTCGTG
Ctg_0103	280	0.0497382	gi|125855425|ref|XP_001330997.1| PREDICTED: hypothetical protein [Danio rerio]	1e-52	181	669	0.49	TTGAACCCCCCCCCGTCACTCACACTGCAGTTAAGTGTGTCGCAGGTCGCGCTCGTGCAC[A/G]GTGTAGAGAACAAACGGAGGAGGAGAAGGATGTGATGAAGAAGATGATGAAGACGATGAT
Ctg_2343	328	0.400524	gi|111143374|gb|ABH06553.1| proto-oncogene protein c-Fos [Dicentrarchus labrax]	3e-52	209	528	0.64	TCGCCGCGAGCGAAACAAGATGGCCGCCGCCAAATGCCGCAACAGGAGACGCGAGCTCAC[A/G]GACACCCTGCAAGCTGAAACGGACATTCTGGAAGATGAGAAATCAGCTCTGCAGAACGAC
Ctg_0559	209	0.408854	gi|51038281|gb|AAT94062.1| CD63 [Oncorhynchus mykiss]	6e-52	198	603	0.46	TTATGAGACATAACAAGGAAATGATAGACAGTAATTCAGCATCTATGATTAAAAAGCAAG[A/G]TTCAGGTGTTCTCTACCTGCATATAGGCACATTTTTTGTCTAGAATTTTAGACTCTGCAA
Ctg_2885	147	0.473958	gi|125818422|ref|XP_690269.2| PREDICTED: hypothetical protein [Danio rerio]	3e-51	205	678	0.53	GTGACATTCTTTTGTACTTGTTGGCCTCATCGATCTCCTCCTGGCTCAGGCTGAGTTTCT[C/G]CATCTCCTGAGTGGCATGGCCGACCGGTGACTTCTTGTCTTTGCCAGCACCAGAGTCATT
Ctg_1751	359	0.403315	gi|763078|emb|CAA88836.1| ZP3 [Cyprinus carpio]	7e-50	128	624	0.37	GCAACCCAGCACTTACTTGCAGTGAAGGATGACCTGGCTTGTTAGGTTGAAGCCCAGCAG[A/G]AACATTCAAGCCTGGCCATTGTGCTGCTGACAACTCAAGTGCCAATAGTAGCAGCACAGC
Ctg_5550	5	0.0811518	gi|114689457|ref|XP_521180.2| PREDICTED: similar to ribosomal protein L36a [Pan troglodytes]	1e-49	199	426	0.7	CGTGGAGCCCAACTGCCGCTCCAAGAGGATGCTGGCTATTAAGAGGTGCAAACACTTTGA[A/G]CTGGGAGGTGACAAGAAGAGAAAGGGCCAGGTCATCCAGTTCTAAGCTGGACCATGGACT
Ctg_3648	202	0.0759162	gi|125820579|ref|XP_001342899.1| PREDICTED: similar to Mid1ip1 protein [Danio rerio]	4e-46	189	288	1	GCTGTTCTTTTGCCCAAGAAAACCGAGAAACCAGCCAAGAGCAAGTGATGAGGCTTCGTG[A/G]TCGAGGACACTGCTATCACGGCTCCACACAGCGGTGCCACCATTTTGAGTCTCTAAAGTA
Ctg_3948	124	0.152632	gi|125832622|ref|XP_001331732.1| PREDICTED: hypothetical protein [Danio rerio]	7e-46	186	438	0.6	ATGCTCTCCCAAAATAAATCTTTTTCCTCTTTATTAAGGTTGAGGTTAGTTCCTCTTGTA[A/G]TCCAAAATAAGTGCTTCTATTCCTCCAGCAATAATCAGTTCTTTAAACAGTAAACAACTT
Ctg_1803	310	0.0602094	gi|22001908|sp|Q90YT5|RL34_ICTPU 60S ribosomal protein L34	1e-45	186	273	1	CAGTCTACCGGGGCAGATTCCACATGCTGACTTGGGAGCCTTGCCAGTCTTCTTGGTGTA[C/G]AGATATACGATCCGGTTACCAGGGGTCCGGGATAGCCTGGTCTTGTTGGAGGTGGTGTTG
Ctg_4466	114	0.106771	gi|68374528|ref|XP_690443.1| PREDICTED: hypothetical protein [Danio rerio]	4e-45	186	450	0.64	TCCGCCTCGGGCCCTGTGTGCCTGTGTGTGCGGAGATTGCACTATCTCTCCGTGCCTCTC[A/G]AGCTTCCTCCAGGTACTCTGGTTTCCTCCCCCAGTCCAAAGACATGTTTTTTAGGCTGAC
Ctg_4418	58	0.380952	gi|41054707|ref|NP_955837.1| Cd63 antigen [Danio rerio]	8e-45	184	663	0.4	CATGCAGTAGTTATCTTTCCACGCTCCACAACAGCCGAAGAAGGCGATTAAGAAGATCAC[A/G]GCTCCTACCACGATGATCACAATGGGGGCTGCGGTGCTGGCCACCTCCTGAATTGCAGGA
Ctg_5177	75	0.0994764	gi|24209771|gb|AAN41455.1| interleukin-8 variant 3 [Ictalurus punctatus]	9e-45	184	270	1	CTCAACCTTTTCGCATTACTGTTTCATATGTGATTAGTCAGTCAATATAATAATCTCACT[A/G]TGCTCTCTGTTGTTTCAAATGCATTACTTTCCACAGCTAAATCACAGGCCATGAGGTATA
Ctg_0536	122	0.125654	gi|66472692|ref|NP_001018363.1| hypothetical protein LOC553548 [Danio rerio]	1e-42	161	585	0.46	ACAGCCCTGTGATATTTAATGAAGAACTTACTAATTTGAATAAAGACTTCGACATTGCAA[A/G]AGGTCAGTTCACGTGTAAGGTTGCTGGAACATATTACTTTGTCTTTCATTTTGTCTCTGA
Ctg_2695	70	0.476562	gi|113671790|ref|NP_001038921.1| hypothetical protein LOC751746 [Danio rerio]	2e-42	175	318	0.78	TCTCCACCGTGCGCCTCAGCACCGCCGCGGTTTCCGGCCTCTGCATGGCCTTCAGCACCA[A/G]AGACAGCTCGTAACGAGGCATAGTTACCCGAGTTAAACCTGGCTGCGGTGTAACGTGCAC
Ctg_1735	125	0.427083	gi|154426284|ref|NP_001093908.1| hypothetical protein LOC563948 [Danio rerio]	1e-41	172	258	0.98	GTTCGACGATTTTGTCAACATGGTGCTCGAGGACGTCACTGAATTCGAGATCACACCTGA[A/G]GGACGACGGATAACAAAACTGGATCAGATCCTCCTCAATGGAAACAACATCACCATGTTA
Ctg_1244	28	0.104167	gi|15294011|gb|AAK95182.1|AF402808_1 40S ribosomal protein Sa [Ictalurus punctatus]	2e-41	171	273	0.87	GGGGAACTGCTGTATGGGTACTGATGGGACCTGCACGCCCTCAGACCAGTCAGGTACTTC[A/G]AGCTGAGCAATATCAGCAACCGGAGCAGACCACTCACCCTGGAACTCCTCCTTCCCTACA
Ctg_0091	276	0.0732984	gi|34784838|gb|AAH56721.1| Bsg protein [Danio rerio]	7e-40	167	600	0.47	TTACAGCAGGTTTTTACATTTATAGTACAGTGTTTCACTCGAGGTAAATAGTTAACAAAT[A/G]CGAGGAGCCATCATGCGGCTGCTGTGTGTGTTTGGTGCTATTTTATTTAGTTTTCAGCAG
Ctg_4113	246	0.314136	gi|76786435|gb|ABA54968.1| CC chemokine SCYA121 [Ictalurus punctatus]	7e-39	164	243	0.98	TCGACTCAGACGCTAAGCCTGAAGCTGTCGGACTGCCTAAGGCTTGCTGCTTTAAGTTTT[A/T]CCCCGGCAAAATTCTTCCCCAAACAATCCTGGAGGTTAAAAAGACCGACTCACGCTGCCC
Ctg_5285	107	0.41623	gi|2493418|sp|Q91061|S10I_ICTPU Ictacalcin	1e-38	161	276	0.86	CCATGCTCTGCAATAAGCCATTGTCAAAGAAGTAATAAATGGGACTGACCCTTACCAGCC[A/G]CAATAGTTCATAAACATACATAACAATTATCTACATAATAGTTTTTTTGTTTGTTTGTTT
Ctg_1136	316	0.120419	gi|82177406|sp|Q90YU6|RL22_ICTPU 60S ribosomal protein L22	2e-37	159	297	0.81	GTACTTTTTGGTGAGATATTTCAGGTACCTCTTGGAGAAGGGGATGTCTGAGGTCACTGT[A/G]ATCTTGCTCTTGCTTCTTTCAATGGACACCACGCCACCGCCTAAGTTCCCGGCTTTACCG
Ctg_1772	87	0.392105	gi|109127416|ref|XP_001095989.1| PREDICTED: mitochondria-associated protein involved in granulocyte-macrophage colony-stimulating factor signal transduction isoform 3 [Macaca mulatta]	3e-36	155	375	0.64	ATAATATTTTTGTCTGTGCAATGATACTAAATAAAAGGATGAAGCTTTATTTAGGCAAGG[A/G]CATTATTTACAGTGGAGGGACAGAGGGAAATAGATGAACAACAGAACTCATGTGTGTGGC
Ctg_2610	331	0.410995	gi|41152466|ref|NP_956228.1| vacuolar H+ ATPase G1 [Danio rerio]	5e-35	151	354	0.69	CTTTAAGGTTGTACAGTGGCAGTCTTTGCCTCAGTGTTTCTCCTGAAAATGGTGGAGAGA[C/G]GCGTGAGGTTTATCCAGCGACGCGGTAATTGGCGTGGATCTCTGGCTTGATGTCGCACAC
Ctg_1273	195	0.0868421	gi|50345030|ref|NP_001002184.1| lipopolysaccharide-induced TNF factor [Danio rerio]	1e-33	147	477	0.45	CCGCTTGAACGAGCCGATAGCATTGTTGCAGTTGGGACAAAAGTGCGTCACATCCTTTAA[A/G]CCGTCCACGCAGAAGGGGATCAGGCAACACCCGTACATACAGCCGATAATGCACAGGCCC
Ctg_1523	128	0.171875	gi|8745406|gb|AAF78905.1|AF247363_1 Spi-1/PU.1 transcription factor [Paleosuchus palpebrosus]	2e-31	139	336	0.6	ATGATAGACAGTATGACAAGTTCCATATTTCTGAGGCCTAAAAGCAGGTTTCTATGTGGA[A/C]TGTTAGTGAAATGGGAAAACTACTGTTAATAGCAGTTGAATGTATCTGTGTGGATTAGGG
Ctg_1974	380	0.091623	gi|18858995|ref|NP_571797.1| mitogen-activated protein kinase 14a [Danio rerio]	2e-30	137	249	0.8	GAAATATTTGTTGAAAAAATATTTTGATGTGTGCCATTTAGTTTAACTTTGAGAAACTAG[A/G]GTGACTCTGCCATTATTTGGAAGACTATTGGCACCAGTGACAAGGTTCTTCTTGTAATCT
Ctg_2982	134	0.117188	gi|156358531|ref|XP_001624571.1| predicted protein [Nematostella vectensis]	4e-28	78.6	111	0.89	GTTGAGATCGTTTCGGCCCCAATGCCTCTAGTCATTAGCTTTACCGGATAAAACTGAGGT[A/C]CGAGTGCCAGCTATCCTGAGGGAAACTTCGGAGGGAACCAGCTACTAGATGGTTCGATTA
Ctg_4486	139	0.256545	gi|47207642|emb|CAF91350.1| unnamed protein product [Tetraodon nigroviridis]	6e-24	115	780	0.28	TTTGTATTGCTCGAATGGTTTTGGGAAATCTGTCATCGTTGCGCCCAATATTTCAAAATG[A/C]TCAAAGATGACATTTGCAGGGTACTTTGCATGAATGTGACCTGAGAACAGGATGCTGTGC
Ctg_3193	131	0.0833333	gi|115313431|gb|AAI24549.1| Unknown (protein for IMAGE:7040854) [Danio rerio]	3e-21	105	411	0.41	AAGATGGTCACAATTAGTCTTGTGTTTAGTATCCTCGCAATACTGGGGACTATAATTGGT[A/G]TAATAATCTTCAGCAAAAGTTTACACACACACCATCATTATATGACGTATCCAGATTTCA
Ctg_4582	33	0.0994764	gi|33339185|gb|AAQ14273.1|AF255349_1 cytochrome c oxidase subunit VIc precursor [Cyprinus carpio]	2e-20	101	216	0.68	AGGTCTCCTCGCAAAGCGGTTGAGGTTTCATCTGCCCCTTGCTTTTGGCCTGGCTCTGTT[A/C]GCAGCAGCTACATTCAAGTTCACTGTAACAGAGCCTCGGAAACAGGCTTATGCTGACTTT
Ctg_5077	127	0.0994764	gi|68398041|ref|XP_699235.1| PREDICTED: hypothetical protein [Danio rerio]	7e-20	99.8	267	0.52	TCCAGGCAAGATTCAAGGAGTTTGGGGATGACGTGACAGAGAAGACCAAAAACGCCCTGA[A/C]GCAGATTGAGAATAGCGAGATTGTCAGCAAGACTAAGGACTGGCTTACTGAGCAGTTGGA
Ctg_1503	158	0.148438	gi|2392893|gb|AAC64993.1| beta-2 microglobulin precursor [Ictalurus pricei]	2e-18	97.1	129	1	TTGATTCAACATTCACTAAAGATTCAAACAATTAACGAGGTAATGGATAGAAATGTATTT[A/G]TTACAGTGAGCAATAGTGGCGTAAATAAATTAACATAAAAGAAGGCAACAATATATATAT
Ctg_3081	364	0.162304	gi|125824550|ref|XP_001333007.1| PREDICTED: similar to beta-microseminoprotein [Danio rerio]	1e-17	94	297	0.41	TGTGGTGCTGCTGGAAAGTGATTGTGAAGATGAAATTAATTACGGTTTATGATCGAATCA[A/G]GAGAGCAGAAGCACAAAAATAGCATTACTGAATTACATAAAAACTGGTGCTGAGTCTTTT
Ctg_3367	35	0.091623	gi|125821635|ref|XP_001337443.1| PREDICTED: similar to Cdc2l1 protein [Danio rerio]	5e-16	88.6	171	0.8	CCAACGAGAAGACTGACACGAAGTCAAAATAGCCAGTGGGACACATTGGGACTAGCATGC[A/G]TTTTTGCAGCGGTTCCCAACATTCAACAGCTTGCGGCTCACGAAAAGTTGTAACCATATA
Ctg_0027	267	0.351562	gi|47215893|emb|CAG12285.1| unnamed protein product [Tetraodon nigroviridis]	1e-14	84.7	171	0.66	CACAAGTGACTCGGGAAAATATAGCATCTTGGTGAAGAACAAGTACGGCACAGAGAGCGG[A/C]GACTTCACCGTAAGTGTCTTCATCCCTGACGACATGCCTGTCAAGAAAAAGTAGAAAACA
Ctg_2620	151	0.244737	gi|125804562|ref|XP_001339274.1| PREDICTED: hypothetical protein [Danio rerio]	2e-13	79.7	378	0.37	AATAATGAAAGATAAATCTACCCGGTTTTACTTTAAAGCAGACCTGAGAATGAAGTTCTT[C/G]ACAGGAGTGAAAAGAGTTCAGATTAATTTTACGGATGAAGAGAGAGGTGTAACATCCGGT
Ctg_2511	73	0.328042	(No hit)					TACAACTGATGTTCTCGAACGCAAGTAGACTCGAGTTCAATTCAAATTCAAAACCAGTAA[A/G]TCCTGTATCGGTAAATAAATTAAAACAAATGAGAGAAACCACAGGTGTATTGTCACGGTA
Ctg_0478	160	0.46579	(No hit)					AGGATATTTTCAAGGCCCTTGATCCTCTTTTTAATTCTTTGAGAGCATTTCTGTTATTGT[A/G]ATTGATTTAACTTTTCCCAAATGATTGCTTTTGCATTTATTTGAGACTGTAATCAAAAGT
Ctg_4070	44	0.301047	(No hit)					CATCTTCAGAGCCTCATCATAGGAGGGCAGTTTCACCATCACAGAGTTCTCAGCCGCTGG[A/G]ACACGCTCTCCCTTTAGTGCATAGTAACAGCGAATGGACACCTGGAGCATATACACCTTC
Ctg_3217	275	0.159686	(No hit)					ATATGATAACCCGCTCCAAAGTCTTGGTTTGCCTTTTTCAGCGCTTTGTCAACGTGTTTT[C/G]TCACTAAACCATTCAAGCTTCTGTAGTTATCAGATGTCTGGGCAGAAACCAGAAGAATCA
Ctg_2749	281	0.407407	(No hit)					TTCTTCCCTCCATCCATCCATCCCTCCTCCTTCTCCCTCCCTCTTTTTCCAGCAGGTTCC[A/G]AGCCCCAGACGGACCCCTCTCTTCACAAACCATCACCAGAGGAATATTTTTATCAACGAT
Ctg_3663	180	0.091623	(No hit)					AGATTGGAAAGATTCCTGGGGTATAGCAAGGCTCCAGATGGAGGGAGAGAGAATAATTGC[A/G]AGGTGTTGTGTAATGGTTTATAGAAGAACAGAGCTCACATACTCCCTCTTGTGTTTCAAA
Ctg_3695	298	0.0714286	(No hit)					TCAGACACAAATGATCAAACTGATGGAGGAAAAAAAAATGGGGATGAACCCTTTAAACCT[A/G]TGTTCAGCAAAAAGTAAAATTATGAATATAAGCCAAAAATAATAATCCAGGCCATCATCT
Ctg_3542	46	0.078534	(No hit)					ACACGCCTGACTCGGATCAGATGGAGATTAAAAGGGGTTCGTCTCACTCGGGTTGACTCC[A/G]ACACACCTTCAGCTTCATGCCTTCATGTCAGAGGGGGTTCAAAGCTTTTAGAAATAGATT
Ctg_0135	143	0.440104	(No hit)					GCTCGTTCTTTCAGCTCCTGATTAGGTTTAGGATCGAAATAATATTCCCACAAACGACTC[A/G]ACTGTATACAAAAGGAGAAAACCGAGGTTACATGTTGTGTTCATGAGATCGTTTCAGGAT
Ctg_2407	169	0.229167	(No hit)					CGGTAACCAAATCTACGTGGTGTTAGCTGTAATTATTAAACACCATATACAAAAATCAAT[A/T]GGCAAAAAATATTATTACTATCCTCCACACTCGAAAAGAGAAATACGCTAGCTATCTGAG
Ctg_1608	266	0.329843	(No hit)					GACACATTTAAACGTATAAGAACTGAAGACTCGGGTCAGCGCTTTTTGTGAAAGCAACCT[A/T]GTAATTGAGCTGCATTTAATACGACTCCGCCCTCTAGGCTCCGCCCCAAAGACTTGAGAT
Ctg_0541	159	0.177083	(No hit)					TGTGTGATAGATTTTGTTCATGAAGGCCTGCCATTATTTCTTTTCCCATGTTGTTTCCTG[A/G]GGTTAATATGCTTTATTGCTTTTTACACAGTATGAGTTTTATACTTTTATAGTAAAAAAA
Ctg_1415	243	0.222513	(No hit)					GAAGGTCCAGTAATGGTGACATCACAGTGTGTGTGGAATTTTGGCTCTGGAGAAATCAGA[A/T]CGTACCGTCAATCAAGGCGTCAGTTAAAAGTCACCTTGAAAAACTTAAGTCACAAACACA
Ctg_1266	313	0.0811518	(No hit)					AAGATTGAACAAATCGGAGGATGAAGTAAAGGCAAGATCGAGTATCAAAACTCCCTCTGC[A/G]ATTTCTACCATGATGGAAAAACAATGTAGTTATTATATACACAGCGAGAAGCGACCCTTT
Ctg_1361	76	0.295699	(No hit)					TTCCACAATTAAACCTTTAAGAGTTCCTTCAAAAAGGTACATGCTGAAAAACACCTCAGT[A/G]GGCTACATTTAACATCATATTACTGTCTTTTTTATTTGTATTTTTAAAGAAGCCGTTACT
Ctg_1579	339	0.0811518	(No hit)					TGGAGGACCGGTGTATGGGGAGCCTCCCAAAAACACAGTGTATGTTGTGGAACAAGATCG[A/G]CGGGGCGATTCAGGAGATCAGGCGTGTCTGACCGCGTGCTGGACGGCTCTGTGCTGCTGT
Ctg_0381	226	0.221053	(No hit)					CCATGCATCACATAAGGCCTGTAAGACCTGGTCGTGGACGGGCTGTTGGACGAATAAAAC[A/G]CTTCAGTGTTGTAGAGTGAGCGATCTGTGGCTGGTGATGGAGGAGGATTCAGAATCTGAG
Ctg_0621	295	0.445312	(No hit)					CACAGTGGGCTCCAGATCCACAAACACTGCCCTGGGGACGTGCTTGCCAGCTCCAGTCTC[A/G]CTGAAGAAGGTGTTGAAGGAGTCATCACCTCCACCGATGGTCTTGTCACTAGGCATCTGT
Ctg_0743	203	0.399471	(No hit)					TCGCGGGTAGCAGACGCTGAAGAGACCGCAAGCTGAAGTGCGTGAAGTGAACCAGTCGCC[A/G]CTGGCCAGGCGTTTTACCAGGGGCTCGAAGTGCACCTCCAGGTCCACAGGGGAGTGCTCA
Ctg_0846	14	0.274869	(No hit)					GAACTGGGGAGAGCCGATCCACTATGACTTTGACATGTACATCAGGAACAGAGTGGACAC[A/G]TCCCCCAGCCCCGTTGACTGGTCCACCATGTGCAAGCGCTTCTTCGGCTTCTTCACTTTC
Ctg_0867	96	0.0703125	(No hit)					CGTGTTGTACATGCCCAGAGCCACGCCACCGGTGCCTTCAAAGTCATGGACAACAAAGTT[A/G]AGAGGCTTCCCTCCATCCTTGGGTGTGTACGTCATCTCTACTCTTCCAGGCCCAGGAACA
Ctg_0878	371	0.205882	(No hit)					GCCGTCCCACGAGCCGGACAGAGCAAACTGGCCATCGGAGGAGATCACCACGTCGCTCAC[A/G]AAGTGCGAGTGTCCTCTCAGAGCACGCTGGGGGACGCCGTAGTTCGTCTCATCTCGGGTC
Ctg_1221	250	0.0837696	(No hit)					ATCACTAGACATGATTAATGTTATGAGCTATGACATGCATGGATCATGGGATCCTTTCAC[A/C]GGAGAGTGCAGCCCCCTGTACAGGGATTCTTTTGACAGTGGAAACTACATCTATTTTAAT
Ctg_1874	150	0.419271	(No hit)					CTGGAAACACTGGCGTTCGTTCCGCATCACTGGCCGTGTCAGCACCAGCACTTCCGTGAA[C/G]AGGAACACATGCAGTTTCGTGCCATTCTTGTTGCGCAGCTCGCCGTGGCACAGAAGGCTC
Ctg_3032	170	0.0680628	(No hit)					AGAGGAGATTGCTGACCGGGGAAACGTCATGGTAGTGACCGTGAACTATCGTGTCGGGGC[A/G]CTCGGATTCCTCAGTACTGGAGATTCAGATTTGCCCGGAAACTATGGTCTCTGGGATCAG
Ctg_3094	343	0.0859375	(No hit)					CATGCGCGATAGACACGTCGGGATACCGAGTTTGAAGCAAACAGTGCCGCTTGTCGCGTG[A/C]GTTGTGTTTTGTTCGGTTACCCTTCACTCAAAACTTATCCATTTATTATTACACGCGTGC
Ctg_4221	197	0.376316	(No hit)					CCTCTGCCTTGGCTGCTCCTGTACTTTCTACCGCAGCACTGAGCGCCTCCAGCTCTAGCA[A/G]CTCCTTCCTGGCTCTCTCAGCTTCTGCCTGGTCTGTGATCTTCTGCCTCTCCAGTTTGCC
Ctg_0231	67	0.039267	(No hit)					GCTTCATGAAATACACTTAATGACCAGAAAGTCACTTTATTTAAGACTGTGGAACTGTGG[A/G]GTAGATCGATTTCCCATTTATTATAATTCTTAAGAGCCTTGGTTTAAAAAGAAAATGAAC
Ctg_1614	192	0.102632	(No hit)					GAAAAACACGTCACTGTAAATTTGATTGGAAAGCACGTCTAATCGAACCCGATATCGTTC[A/G]GCGGTTCAGGTTAATGTCGGTGCGATACGATATTGGACAGTATTGGATCGATGCATCGCG
Ctg_2551	137	0.328947	(No hit)					ACATATTTTTTTTTTTTTAAAGTTTTTTTGCTTGTTTGTTTGTTTGTTTATTTTTTTTTT[A/T]AAATCTTTGTTGTTGTTTTTGTCGGGTTACATTTGGAACAGACTGTTACTGAAAATTCAC
Ctg_2944	213	0.438172	(No hit)					GCTGCAGGATCCATAGCTTCGTGGATGATGTCAACAGCAGCTTTTGCTAACGGTGGGGGC[A/G]TAGTAGCAGGAAGTGTTGTTGCTGTCCTCCAGTCCGTCGGAGCTGCTGGACTTTCTGCTG
Ctg_2526	333	0.357895	(No hit)					TTAAGCTCTTATTCTGTGTATCTGTTAAAATCCACTTGAGGCATCTGCTTCTTTTATAAC[A/C]TCCAAACGTTTAAGCTACTTTCTTTGCTGGACTGGGGTCCTATGCTTGATGAAATCAACG
Ctg_0013	193	0.166667	(No hit)					GGACAGCTAGGGACTTCCTGTCCGGGCATGGGAAACTACACAAACTTTCAGGAAGAGGTA[A/C]ACAAGTCCTTCCTATTGTCCTTGAGCTGAGTCCAAGAGCACTGAGACAGCTAGAATGAGA
Ctg_0565	80	0.091623	(No hit)					GGACTGAGTTATTACTAATGTGCTTAATTATTATGGTGATTTTTAATAGAAATTTCTTTA[A/T]TGTTGAATTGAAATATGTTTAATTTTGCTCCCATCTCTTGTCCAGAGGTCTGGTTTGGTT
Ctg_4770	52	0.272251	(No hit)					TTCCCTAGTTTACTTCGTCTGGTTGAAGTGAATTTTTTTTGTAAAGTCAGTTATGAGACA[A/C]TGATGATAAACAGTTGTGCAGTATCGTGTGTTCTGATTGGCTGAGAGCTGTACGACAGTC
Ctg_2841	264	0.291667	(No hit)					GTGCTACCAGATCACTTTAGGACCTTTTCAAGGTCATTTGTAGTTTCAGACATATATTGC[A/C]GTGTGTCCGTATAATATTGTTCTTGCTAATGTACTGTTTGTTTGTAGGTAAAAAAAAAAA
Ctg_2413	200	0.375	(No hit)					CTGCAAGAAAATGATATTAGCACGAAATTATTAGCATCTTGAATGTATCTTACAGCTAAT[A/C]TTTGCTAATATGAAATGGTTAAAACACAATTATAAACACATTACTCTTAATGAGAAACAT
Ctg_5545	23	0.347368	(No hit)					CTTTTTGGTGTCTGATTCGTTTGCATTTTCCACTGATGCCACTAAGACGATGTAGCTAAT[A/G]ATTATCGCAAGTCCGTCTCGCCCTAAATATCAGACTTGAAGATCTGACTTACAGTCTGTC
Ctg_0201	229	0.335079	(No hit)					AATAATGACACCGGAAGTGTTTTTCAGTTTAAATCCCTTTGATACAACGAGAAATTAACA[A/C]CACCAGAAAGAGTCCAGATGTGGGTCCAAGTTCATGTTGTGTTTGTTTGTTTTTTTTTTA
